# Supplementary material for: Environmental and societal costs of maize production decrease by addressing the uncertainty in nitrogen rate recommendations
Source: Nat Commun. 2026 Feb 5;17:2375. doi: 10.1038/s41467-026-68988-y (PMC12982502; doi:10.1038/s41467-026-68988-y)
Supplement: Supplementary file 4 — Source Data [file 41467_2026_68988_MOESM4_ESM.xlsx]

## Sheet: Fig_2
Site	Q0.025_kg.ha	E_loss_kg.ha	Q0.975_kg.ha		Column descriptions
T1	-324.71	-94.77	353.05		Site	Location by year combination for the analyzed experiments in the original dataset
T10	-679.92	-158.54	808.22		Q0.025_kg.ha	0.025 quantile for the yield loss for the total N rate reduction considering Phases I and II
T11	-497.85	-140	658.19		E_loss_kg.ha	Expected yield loss for the total N rate reduction considering Phases I and II
T14	-307.36	-98.02	598.39		Q0.975_kg.ha	0.975 quantile for the yield loss for the total N rate reduction considering Phases I and II
T15	-304.71	-84.66	588.78
T16	-309.19	-107.73	363.29
T17	-301.09	-88.72	276.74
T18	-326.95	-93.2	424.67
T19	-555.1	-131.03	993.34
T2	-272.36	-77.72	259.81
T20	-414.33	-136.2	266.09
T21	-316.25	-101.26	494.91
T22	-364.65	-106.48	294.32
T23	-330.09	-77.07	460.09
T24	-381.93	-146.12	356.97
T33	-251.38	-64.02	295.02
T34	-236.97	-75.81	153.72
T35	-481.61	-147.71	408.81
T36	-424.37	-128.81	492.76
T37	-283.11	-79.61	294.09
T38	-266.32	-74.71	323.68
T4	-482.92	-133.32	434.27
T40	-516.23	-150.67	541.37
T41	-403.35	-118.98	501.42
T42	-370.31	-127.48	251.53
T43	-542.7	-158.15	412.94
T46	-393.72	-125.84	481.99
T5	-237.15	-79.15	177.01
T6	-365.36	-124.49	367.09
T7	-491.98	-151.27	710.78
T8	-422.61	-116.93	591.24
T9	-491.94	-144.89	451.71

## Sheet: Fig_3B
Scenario	Point	E_value_kg.ha	Q0.025_kg.ha	Q0.975_kg.ha		Column descriptions
Scenario A	E_AONR	254	188	351		Scenario	Selected representative sites called "Scenarios"
Scenario A	E_EONR	232	175	314		Point	Categorical variable column indicating whthere the estimation is for the expected value of the AONR (E_AONR) or of the EONR (E_EONR), or for the 0.3 quantile of the EONR distribution.
Scenario A	Q0.3	212				E_value_kg.ha	Point estimation for the expected value of the AONR (E_AONR) and of the EONR (E_EONR), and for the 0.3 quantile of the EONR distribution.
Scenario B	E_AONR	201	154	256		Q0.025_kg.ha	0.025 quantile for AONR or EONR distribution
Scenario B	E_EONR	182	142	227		Q0.975_kg.ha	0.975 quantile for AONR or EONR distribution
Scenario B	Q0.3	170
Scenario C	E_AONR	175	149	205
Scenario C	E_EONR	161	138	187
Scenario C	Q0.3	154
																The 0.025 and 0.975 for Q0.3 rows are those corresponding to the distribution of the EONR
																Point
																Value
																Q0.025
																Q0.975

## Sheet: Fig_3C
Scenario	Phase	Nrate_Reduction_kg.ha		Column descriptions
Scenario A	Phase I	22		Scenario	Selected representative sites called "Scenarios"
Scenario A	Phase II	19		Phase	Phases of N rate reduction
Scenario B	Phase I	19		Nrate_Reduction_kg.ha	N fertilizer reduction for the corresponding Phases
Scenario B	Phase II	12
Scenario C	Phase I	14
Scenario C	Phase II	7

## Sheet: Fig_4A_CO2
Scenario	Phase	CO2_reduction_kg.ha		Column descriptions
Scenario A	Phase I	57.79		Scenario	Selected representative sites called "Scenarios"
Scenario A	Phase II	49.91		Phase	Phases of N rate reduction
Scenario B	Phase I	49.91		CO2_reduction_kg.ha	Carbon dioxide reduction for the corresponding Phases of N rate reduction
Scenario B	Phase II	31.52
Scenario C	Phase I	36.77
Scenario C	Phase II	18.38

## Sheet: Fig_4A_N2O
Scenario	Phase	N2O_Red_kg.ha	Q.025_Red_N2O_kg.ha	Q.975_Red_N2O_kg.ha		Column descriptions
Scenario A	Phase I	0.15	0.22	0.32		Scenario	Selected representative sites called "Scenarios"
Scenario A	Phase II	0.12				Phase	Phases of N rate reduction
Scenario B	Phase I	0.13	0.19	0.22		N2O_Red_kg.ha	Expected value of the N2O-N reduction distribution for the corresponding Phases
Scenario B	Phase II	0.07				Q.025_Red_N2O_kg.ha	0.025 quantile of N2O-N reduction considering the sum of the two Phases (i.e., for the total N2O-N reduction)
Scenario C	Phase I	0.08	0.11	0.13		Q.975_Red_N2O_kg.ha	0.975 quantile of N2O-N reduction considering the sum of the two Phases (i.e., for the total N2O-N reduction)
Scenario C	Phase II	0.04

## Sheet: Fig_4A_NO3
Scenario	Phase	NO3_Red_kg.ha	Q.025_Red_NO3_kg.ha	Q.975_Red_NO3_kg.ha		Column descriptions
Scenario A	Phase I	1.84	2.62	3.87		Scenario	Selected representative sites called "Scenarios"
Scenario A	Phase II	1.38	2.62	3.87		Phase	Phases of N rate reduction
Scenario B	Phase I	1.52	2.18	2.51		NO3_Red_kg.ha	Expected value of the NO3-N leaching reduction distribution for the corresponding Phases
Scenario B	Phase II	0.83	2.18	2.51		Q.025_Red_NO3_kg.ha	0.025 quantile of NO3-N leaching reduction distribution considering the sum of the two Phases (i.e., for the total NO3-N reduction)
Scenario C	Phase I	0.9	1.23	1.4		Q.975_Red_NO3_kg.ha	0.975 quantile of NO3-N leaching reduction distribution considering the sum of the two Phases (i.e., for the total NO3-N reduction)
Scenario C	Phase II	0.41	1.23	1.4

## Sheet: Fig_4B
Scenario	Phase	SocialBenefit	Q0.025_SB	Q0.975_SB		Column descriptions
Scenario A	Phase I	299	455	610		Scenario	Selected representative sites called "Scenarios"
Scenario A	Phase II	232	455	610		Phase	Phases of N rate reduction
Scenario B	Phase I	250	372	412		SocialBenefit	Expected value of the social benefit distribution for the corresponding Phases. The values are expressed in millions of dollars.
Scenario B	Phase II	142	372	412		Q0.025_SB	0.025 quantile of social benefit distribution considering the sum of the two Phases (i.e., for the total social benefit). The values are expressed in millions of dollars.
Scenario C	Phase I	157	221	241		Q0.975_SB	0.975 quantile of social benefit distribution considering the sum of the two Phases (i.e., for the total social benefit). The values are expressed in millions of dollars.
Scenario C	Phase II	74	221	241

## Sheet: Fig_S2
Site	Q0.025_kg.ha	E_AONR_kg.ha	Q0.975_kg.ha		Column descriptions
T1	142	179	223		Site	Location by year combination for the analyzed experiments in the original dataset
T17	152	182	219		Q0.025_kg.ha	0.025 quantile of the agronomic optimum N rate (AONR) distribution
T18	114	149	191		E_AONR_kg.ha	Expected value of the agronomic optimum N rate (AONR) distribution
T2	148	178	212		Q0.975_kg.ha	0.975 quantile of the agronomic optimum N rate (AONR) distribution
T33	84	108	141
T34	177	202	231
T19	121	174	251
T20	239	283	340
T35	204	255	324
T36	176	225	281
T4	205	253	316
T21	88	126	174
T22	206	245	291
T37	146	177	211
T38	115	146	182
T5	149	175	205
T6	165	209	261
T23	96	129	175
T24	175	223	278
T40	206	263	334
T7	146	209	296
T8	132	178	238
T10	188	254	351
T41	140	184	241
T42	224	266	315
T43	235	291	370
T9	216	270	340
T11	151	204	276
T14	76	118	179
T46	154	201	256
T15	87	123	166
T16	122	160	210

## Sheet: Fig_S3
Site	Q0.025_kg.ha	E_EAONR_kg.ha	Q0.975_kg.ha		Column descriptions
T1	133	164	202		Site	Location by year combination for the analyzed experiments in the original dataset
T17	143	171	202		Q0.025_kg.ha	0.025 quantile of the economic optimum N rate (EONR) distribution
T18	107	138	173		E_EONR_kg.ha	Expected value of the economic optimum N rate (EONR) distribution
T2	140	166	197		Q0.975_kg.ha	0.975 quantile of the economic optimum N rate (EONR) distribution
T33	80	101	129
T34	166	188	215
T19	115	161	226
T20	217	256	304
T35	187	230	287
T36	164	206	254
T4	191	233	287
T21	81	112	150
T22	193	227	268
T37	139	167	197
T38	108	135	166
T5	138	161	187
T6	152	188	231
T23	91	119	158
T24	157	196	240
T40	191	240	300
T7	132	182	247
T8	124	163	213
T10	175	232	314
T41	130	168	216
T42	205	240	283
T43	214	262	327
T9	198	245	304
T11	141	186	245
T14	69	101	144
T46	142	182	227
T15	83	114	150
T16	110	142	180

## Sheet: Fig_S4
Site	Q0.025_kg.ha	E_loss_kg.ha	Q0.975_kg.ha		Column descriptions
T1	-180.85	-31.55	255.47		Site	Location by year combination for the analyzed experiments in the original dataset
T10	-330.71	-29.14	525.89		Q0.025_kg.ha	0.025 quantile for the yield loss for the total N rate reduction considering Phase I
T11	-244.64	-33.21	430.52		E_loss_kg.ha	Expected yield loss for the total N rate reduction considering Phase I
T14	-173.13	-29.88	436.61		Q0.975_kg.ha	0.975 quantile for the yield loss for the total N rate reduction considering Phase I
T15	-141.76	-18.54	349.09
T16	-186.57	-43.61	286.63
T17	-157.81	-27.73	193.84
T18	-159.13	-23.68	272.04
T19	-226.03	-11.88	543.03
T2	-148.74	-26.3	184.41
T20	-270.01	-64.84	230.98
T21	-161.2	-27.89	335.42
T22	-211.43	-40.12	225.44
T23	-149.41	-11.53	274.95
T24	-242.76	-68.76	299.42
T33	-116.33	-13.07	182.73
T34	-146.94	-33.84	127.29
T35	-280.08	-53.71	319.39
T36	-231.1	-43.22	348.84
T37	-148.51	-25.12	199.78
T38	-143.12	-23.68	222.82
T4	-255.95	-39.3	309.1
T40	-287.86	-51.01	393.98
T41	-206.79	-32.91	339.33
T42	-242.34	-62.35	218.43
T43	-327.07	-60.56	334.18
T46	-220.86	-44	353.24
T5	-143.72	-33.78	143.78
T6	-217.77	-50.19	287.16
T7	-289.26	-52.1	537.65
T8	-210.19	-28.01	387.23
T9	-290.53	-55.13	348.07

[truncated: 2 more sheets: Fig_S5, Fig_S6]
